# Supplementary material for: A new genus Squamophis of Asteroschematidae (Echinodermata, Ophiuroidea, Euryalida) from Australia
Source: Zookeys. 2011 Sep 16;(129):1–15. doi: 10.3897/zookeys.129.1202 (PMC3175144; doi:10.3897/zookeys.129.1202)
Supplement: XML Treatment for Asteroschematidae [file zookeys.129.1202-treatment1.xml]

<!DOCTYPE tp:taxon-treatment
  PUBLIC "-//TaxonX//DTD Taxonomic Treatment Publishing DTD v0 20100105//EN" "tax-treatment-NSO.dtd">
<tp:taxon-treatment xmlns:tp="http://www.plazi.org/taxpub"><tp:treatment-meta><mixed-citation publication-type="journal"><person-group><name><surname>Okanishi</surname><given-names>Masanori</given-names></name><name><surname>O’Hara</surname><given-names>Timothy D.</given-names></name><name><surname>Fujita</surname><given-names>Toshihiko</given-names></name></person-group><article-title>A new genus <italic>Squamophis</italic> of Asteroschematidae (Echinodermata, Ophiuroidea, Euryalida) from Australia</article-title><source>Zookeys</source><day>16</day><month>9</month><year>2011</year><volume>2011</volume><issue>129</issue><fpage>1</fpage><lpage>15</lpage><pub-id pub-id-type="doi">10.3897/zookeys.129.1202</pub-id></mixed-citation></tp:treatment-meta><tp:nomenclature><label>Family</label><tp:taxon-name>
                        <tp:taxon-name-part taxon-name-part-type="family">Asteroschematidae</tp:taxon-name-part>
                    <object-id xmlns:xlink="http://www.w3.org/1999/xlink" xlink:type="simple">http://species-id.net/wiki/Asteroschematidae</object-id>
                    </tp:taxon-name><tp:taxon-authority>Verrill, 1899</tp:taxon-authority></tp:nomenclature><tp:treatment-sec sec-type="Type genus"><title>Type genus:</title><p> <italic><tp:taxon-name>Asteroschema</tp:taxon-name></italic> Örsted &amp; Lütken, 1856 (in <xref ref-type="bibr" rid="B10">Lütken 1856</xref>)</p></tp:treatment-sec><tp:treatment-sec sec-type="Type species"><title>Type species:</title><p> <italic><tp:taxon-name>Asterias oligactes</tp:taxon-name></italic> Pallas, 1788</p></tp:treatment-sec><tp:treatment-sec sec-type="Remarks"><title>Remarks.</title><p>Four genera are currently recognized within the <tp:taxon-name>Asteroschematidae</tp:taxon-name>: 1) the type genus <italic><tp:taxon-name>Asteroschema</tp:taxon-name></italic> erected for the Caribbean species <italic><tp:taxon-name>Asterias oligactes</tp:taxon-name></italic> Pallas, 1788 (=<italic><tp:taxon-name>Asteroschema oligactes</tp:taxon-name></italic>); 2) <italic><tp:taxon-name>Ophiocreas</tp:taxon-name></italic>, also erected for the Caribbean species, <italic><tp:taxon-name>Ophiocreas lumbricus</tp:taxon-name></italic> Lyman, 1869; 3) the genus <italic><tp:taxon-name>Astrocharis</tp:taxon-name></italic>, erected for Philippines’ species, <italic><tp:taxon-name>Astrocharis virgo</tp:taxon-name></italic> Koehler, 1904; and 4) <italic><tp:taxon-name>Astrobrachion</tp:taxon-name></italic>, erected for the New Zealand species, <italic><tp:taxon-name>Ophiocreas constrictus</tp:taxon-name></italic> Farquhar, 1900 (=<italic><tp:taxon-name>Astrobrachion constrictum</tp:taxon-name></italic>). The monotypic genus <italic><tp:taxon-name>Ophiuropsis</tp:taxon-name></italic> was erected by <xref ref-type="bibr" rid="B25">Studer 1884</xref> for the Southwest African species, <italic><tp:taxon-name>Ophiuropsis lymani</tp:taxon-name></italic> Studer, 1884. This genus eventually contained one species with two subspecies, <italic><tp:taxon-name>Ophiuropsis lymani lymani</tp:taxon-name></italic> Studer, 1884 and <italic><tp:taxon-name>Ophiuropsis lymani simplex</tp:taxon-name></italic> Mortensen, 1933, but the former subspecies was junior synonymised with <!--PageBreak--><italic><tp:taxon-name>Asteronyx loveni</tp:taxon-name></italic> Müller &amp; Troschel, 1842 (<tp:taxon-name>Asteronychidae</tp:taxon-name>) and latter subspecies with <italic><tp:taxon-name>Astrobrachion constrictum</tp:taxon-name></italic> by <xref ref-type="bibr" rid="B2">Baker (1980)</xref>. <xref ref-type="bibr" rid="B18">Mortensen (1933)</xref> erected a subgenus <italic><tp:taxon-name>Astrobrachion</tp:taxon-name></italic> (<italic><tp:taxon-name>Astroscolex</tp:taxon-name></italic>) for one of the two species of <italic><tp:taxon-name>Astrobrachion</tp:taxon-name></italic>, <italic><tp:taxon-name>Ophiocreas adhaerens</tp:taxon-name></italic> Studer, 1884 (=<italic><tp:taxon-name>Astrobrachion adhaerens</tp:taxon-name></italic>)but this taxon was also synonymised with <italic><tp:taxon-name>Astrobrachion</tp:taxon-name></italic> by <xref ref-type="bibr" rid="B2">Baker (1980)</xref>.</p><p>In his key to the genera of <tp:taxon-name>Asteroschematidae</tp:taxon-name>, <xref ref-type="bibr" rid="B8">Fell (1960)</xref> used the following seven characters: 1) relative length of the arms to the disc diameter; 2) absence/presence of oral shields; 3) absence/presence of ventral arm plates; 4) variable covering of the radial shields; 5) shapes and arrangement of epidermal ossicles on the disc and arms; 6) relative length of the longest arm spine in throughout the arms to the corresponding arm segment; 7) and absence/presence of an abrupt increase in arm width between second and third, or third and fourth arm segments. <xref ref-type="bibr" rid="B2">Baker (1980)</xref> showed that two of these seven characters, the relative length of the arms to the disc diameter and absence/presence of oral shields were not useful. <xref ref-type="bibr" rid="B15">McKnight (2000)</xref> used another character, the degree of separation of the jaws, to distinguish the three Australian genera of <tp:taxon-name>Asteroschematidae</tp:taxon-name>, <italic><tp:taxon-name>Asteroschema</tp:taxon-name></italic>, <italic><tp:taxon-name>Astrobrachion</tp:taxon-name></italic> and <italic><tp:taxon-name>Ophiocreas</tp:taxon-name></italic>.</p><p>Our review of the taxonomic literature and examination of asteroschematid specimens, has indicated to us that several of these characters are not useful for defining genera. We have found that degree of separation of jaws varies in response to animal preservation. The abrupt increase in arm width, supposedly characteristic of <italic><tp:taxon-name>Astrocharis</tp:taxon-name></italic> (see <xref ref-type="bibr" rid="B8">Fell 1960</xref>) varies across asteroschematid species. An abrupt increase in width in basal portion of the arms can be observed in the original figures of the type species, <italic><tp:taxon-name>Astrocharis virgo</tp:taxon-name></italic> Koehler, 1904 and of <italic><tp:taxon-name>Astrocharis ijimai</tp:taxon-name></italic> Matsumoto, 1911. However, photographs in the holotype description of <italic><tp:taxon-name>Astrocharis gracilis</tp:taxon-name></italic> Mortensen, 1918 (in <xref ref-type="bibr" rid="B16">Mortensen and Stephensen 1918</xref>), which was synonymised with <italic><tp:taxon-name>Astrocharis ijimai</tp:taxon-name></italic> by <xref ref-type="bibr" rid="B21">Okanishi and Fujita (2011a)</xref>, show no abrupt increase in width (<xref ref-type="bibr" rid="B16">Mortensen and Stephensen 1918</xref>; <xref ref-type="bibr" rid="B5">Döderlein 1927</xref>; <xref ref-type="bibr" rid="B21">Okanishi and Fujita 2011a</xref>) and <italic><tp:taxon-name>Astrocharis monospinosa</tp:taxon-name></italic> Okanishi and Fujita, 2011a also has no abrupt increase in width (<xref ref-type="bibr" rid="B21">Okanishi and Fujita 2011a</xref>).</p><p>We propose that four characters are useful for distinguishing the existing genera. The genus <italic><tp:taxon-name>Astrobrachion</tp:taxon-name></italic> has ventral arm plates separating the lateral arm plates on the oral midline throughout the arms, while the other genera have no ventral arm plates at least from the middle to distal portion of the arms. The genus <italic><tp:taxon-name>Astrocharis</tp:taxon-name></italic> has completely naked radial shields, whereas the radial shields of the other genera are completely covered by thick skin or epidermal ossicles. Therefore, the absence/presence of the ventral arm plates and the covering of the radial shields are useful generic diagnostic characters as <xref ref-type="bibr" rid="B8">Fell (1960)</xref> showed (<xref ref-type="table" rid="T1">Table 1</xref>).</p><table-wrap id="T1" position="float" orientation="portrait"><label>Table 1.</label><caption><p>Tabular morphological key to the genera of the family <tp:taxon-name>Asteroschematidae</tp:taxon-name>.</p></caption><table><tbody><tr><th rowspan="1" colspan="1">Genus</th><th rowspan="1" colspan="1">Shape and arrangement of epidermal ossicles on aboral periphery of the disc and aboral basal portion of the arms</th><th rowspan="1" colspan="1">Radial shields</th><th rowspan="1" colspan="1">Ventral arm plate on middle to distal portion of the arms</th><th rowspan="1" colspan="1">Relative length of the longest arm spines to the corresponding arm segment</th></tr><tr><td rowspan="1" colspan="1"><italic><tp:taxon-name>Asteroschema</tp:taxon-name></italic> Örsted &amp; Lütken, 1856*</td><td rowspan="1" colspan="1">Cone-shaped and completely in contact, or granule-shaped and slightly in contact</td><td rowspan="1" colspan="1">Multi-layered, covered by epidermal ossicles</td><td rowspan="1" colspan="1">Absent</td><td rowspan="1" colspan="1">Two times longer</td></tr><tr><td rowspan="1" colspan="1"><italic><tp:taxon-name>Ophiocreas</tp:taxon-name></italic> Lyman, 1869</td><td rowspan="1" colspan="1">Granule-shaped, slightly in contact or separated, or no epidermal ossicles</td><td rowspan="1" colspan="1">Multi-layered, covered by epidermal ossicles or skin</td><td rowspan="1" colspan="1">Absent</td><td rowspan="1" colspan="1">Two times longer</td></tr><tr><td rowspan="1" colspan="1"><italic><tp:taxon-name>Astrobrachion</tp:taxon-name></italic> Döderlein, 1927</td><td rowspan="1" colspan="1">No epidermal ossicles</td><td rowspan="1" colspan="1">Multi-layered, covered by skin</td><td rowspan="1" colspan="1">Present</td><td rowspan="1" colspan="1">The same length</td></tr><tr><td rowspan="1" colspan="1"><italic><tp:taxon-name>Astrocharis</tp:taxon-name></italic> Koehler, 1904</td><td rowspan="1" colspan="1">Plate-shaped and completely in contact</td><td rowspan="1" colspan="1">Single-layered, naked</td><td rowspan="1" colspan="1">Absent</td><td rowspan="1" colspan="1">Two times longer</td></tr><tr><td rowspan="1" colspan="1"><italic><tp:taxon-name>Squamophis</tp:taxon-name></italic> gen. n.</td><td rowspan="1" colspan="1">Plate-shaped and completely in contact</td><td rowspan="1" colspan="1">Single-layered, covered by epidermal ossicles</td><td rowspan="1" colspan="1">Absent</td><td rowspan="1" colspan="1">The same length</td></tr></tbody></table><table-wrap-foot><fn><p>* Except <italic><tp:taxon-name>Astrocharis capense</tp:taxon-name></italic> and <italic><tp:taxon-name>Astrocharis igloo</tp:taxon-name></italic> which may be related to <italic><tp:taxon-name>Squamophis</tp:taxon-name></italic> gen. n. (see <xref ref-type="bibr" rid="B20">Okanishi and Fujita 2009</xref>, <xref ref-type="bibr" rid="B21">2011a</xref>).</p></fn></table-wrap-foot></table-wrap><p>The shapes and arrangement of epidermal ossicles on aboral surfaces of the discs and arms have been used to distinguish the four genera (<xref ref-type="bibr" rid="B15">McKnight 2000</xref>), however, these ossicles vary in shape with location on the body so it is important only to compare ossicles from similar locations. For this study, we compared epidermal ossicles found on the aboral periphery of the disc and aboral basal portion of the arms, which recently appeared to be useful for distinguishing the species of <italic><tp:taxon-name>Asteroschema</tp:taxon-name></italic> and are expected<!--PageBreak--> to be useful for generic taxonomy (<xref ref-type="bibr" rid="B20">Okanishi and Fujita 2009</xref>). Although <italic><tp:taxon-name>Asteroschema</tp:taxon-name></italic> and <italic><tp:taxon-name>Ophiocreas</tp:taxon-name></italic> cannot be distinguished by this emended character (leaving aside the two species of <italic><tp:taxon-name>Ophiocreas</tp:taxon-name></italic>, <italic><tp:taxon-name>Ophiocreas gilolensis</tp:taxon-name></italic> Döderlein, 1927 and <italic><tp:taxon-name>Ophiocreas spinulosus</tp:taxon-name></italic>, Lyman, 1883, which have additional tubercle-shaped ossicles on the radial shields), the other two genera, <italic><tp:taxon-name>Astrobrachion</tp:taxon-name></italic> and <italic><tp:taxon-name>Astrocharis</tp:taxon-name></italic> can be clearly distinguished as follows: species of <italic><tp:taxon-name>Astrocharis</tp:taxon-name></italic> have only plate-shaped epidermal ossicles, and species of <italic><tp:taxon-name>Astrobrachion</tp:taxon-name></italic> have no epidermal ossicles (<xref ref-type="table" rid="T1">Table 1</xref>).</p><p><italic><tp:taxon-name>Astrocharis</tp:taxon-name></italic> has been distinguished by its short arm spines (<xref ref-type="bibr" rid="B8">Fell 1960</xref>), but the longest arm spine is twice as long as the corresponding arm segment in <italic><tp:taxon-name>Astrocharis monospinosa</tp:taxon-name></italic> (<xref ref-type="bibr" rid="B21">Okanishi and Fujita 2011a</xref>). Since the relative arm spine length on <italic><tp:taxon-name>Asteroschema</tp:taxon-name></italic> and <italic><tp:taxon-name>Ophiocreas</tp:taxon-name></italic> species is approximately the same as that of <italic><tp:taxon-name>Astrocharis monospinosa</tp:taxon-name></italic>, these three genera cannot be distinguished from each other by this character (e.g. <xref ref-type="bibr" rid="B4">Döderlein 1911</xref>, <xref ref-type="bibr" rid="B5">1927</xref>, <xref ref-type="bibr" rid="B6">1930</xref>; <xref ref-type="bibr" rid="B2">Baker 1980</xref>; <xref ref-type="bibr" rid="B15">McKnight 2000</xref>). However, although not mentioned by <xref ref-type="bibr" rid="B8">Fell (1960)</xref>, the length of arm spines on <italic><tp:taxon-name>Astrobrachion</tp:taxon-name></italic> species is indeed shorter than that of the other genera, being only the same length as the corresponding arm segment. Therefore, the four existing genera can be distinguished by this character as follows: the relative length of the longest arm spines throughout the arms is as long as the length of the corresponding arm segment in <italic><tp:taxon-name>Astrobrachion</tp:taxon-name></italic> but two times longer in the other three genera (<xref ref-type="table" rid="T1">Table 1</xref>).</p></tp:treatment-sec><ref-list><ref id="B10"><mixed-citation xmlns:xlink="http://www.w3.org/1999/xlink" xlink:type="simple"><person-group><name name-style="western"><surname>Lütken</surname><given-names>CF</given-names></name></person-group> (<year>1856</year>)<article-title> Bidrag til Kundskab om Slangestjernerne. II. Oversigt over de vestindiske Ophiurer.</article-title><source>Vedenskabelige Meddelelser fra Dansk Naturhistorisk Forening i Kjøbenhavn </source><volume>7</volume>: <fpage>1</fpage>-<lpage>19</lpage>.</mixed-citation></ref><ref id="B25"><mixed-citation xmlns:xlink="http://www.w3.org/1999/xlink" xlink:type="simple"><person-group><name name-style="western"><surname>Studer</surname><given-names>T</given-names></name></person-group> (<year>1884</year>)<article-title> Verzeichniss der während der Reise S.M.S. Gazelle um die Erde 1874–1876 gesammelten Asteriden und Euryaliden.</article-title><source>Abhandlungen der Preussischen Akademie der Wissenschaften </source><volume>2</volume>: <fpage>1</fpage>-<lpage>64</lpage>.</mixed-citation></ref><ref id="B2"><mixed-citation xmlns:xlink="http://www.w3.org/1999/xlink" xlink:type="simple"><person-group><name name-style="western"><surname>Baker</surname><given-names>AN</given-names></name></person-group> (<year>1980</year>)<article-title> Euryalinid Ophiuroidea (Echinodermata) from Australia, New Zealand, and the south-west Pacific Ocean.</article-title><source>New Zealand Journal of Zoology </source><volume>7</volume>: <fpage>11</fpage>-<lpage>83</lpage>.</mixed-citation></ref><ref id="B18"><mixed-citation xmlns:xlink="http://www.w3.org/1999/xlink" xlink:type="simple"><person-group><name name-style="western"><surname>Mortensen</surname><given-names>T</given-names></name></person-group> (<year>1933</year>)<article-title> Studies of Indo-Pacific euryalids.</article-title><source>Videnskabelige Meddelelser fra Dansk Naturhistorisk Forening i Kjøbenhavn </source><volume>96</volume>: <fpage>1</fpage>-<lpage>75</lpage>.</mixed-citation></ref><ref id="B8"><mixed-citation xmlns:xlink="http://www.w3.org/1999/xlink" xlink:type="simple"><person-group><name name-style="western"><surname>Fell</surname><given-names>HB</given-names></name></person-group> (<year>1960</year>)<article-title> Synoptic keys to the genera of Ophiuroidea.</article-title><source>Zoology publications from Victoria University of Wellington </source><volume>26</volume>: <fpage>145</fpage>-<lpage>152</lpage>.</mixed-citation></ref><ref id="B15"><mixed-citation xmlns:xlink="http://www.w3.org/1999/xlink" xlink:type="simple"><person-group><name name-style="western"><surname>McKnight</surname><given-names>DG</given-names></name></person-group> (<year>2000</year>)<article-title> The marine fauna of New Zealand: Basket-stars and snake-stars (Echinodermata: Ophiuroidea: Euryalinida).</article-title><source>National Institute of Water and Atmospheric Research Biodiversity Memoir </source><volume>115</volume>: <fpage>1</fpage>-<lpage>79</lpage>.</mixed-citation></ref><ref id="B16"><mixed-citation xmlns:xlink="http://www.w3.org/1999/xlink" xlink:type="simple"><person-group><name name-style="western"><surname>Mortensen</surname><given-names>T</given-names></name><name name-style="western"><surname>Stephensen</surname><given-names>K</given-names></name></person-group> (<year>1918</year>)<article-title> Papers from Dr. Mortensen’s Pacific Expedition 1914–1916. II, On a gall-producing parasitic copepod, infesting an ophiuroid.</article-title><source>Vidensk Medd fra dansk Naturh Foren Kjøbenhavn</source><volume>69</volume>: <fpage>263</fpage>-<lpage>275</lpage>.</mixed-citation></ref><ref id="B21"><mixed-citation xmlns:xlink="http://www.w3.org/1999/xlink" xlink:type="simple"><person-group><name name-style="western"><surname>Okanishi</surname><given-names>M</given-names></name><name name-style="western"><surname>Fujita</surname><given-names>T</given-names></name></person-group> (<year>2011a</year>)<article-title> A taxonomic review of the genus <italic>Astrocharis</italic> Koehler (Echinodermata: Ophiuroidea: Asteroschematidae), with a description of a new species.</article-title><source>Zoological Science </source><volume>28</volume> (<issue>2</issue>): <fpage>148</fpage>-<lpage>157</lpage>. <ext-link ext-link-type="uri" xlink:href="http://dx.doi.org/10.2108/zsj.28.148" xlink:type="simple">doi: 10.2108/zsj.28.148</ext-link></mixed-citation></ref><ref id="B5"><mixed-citation xmlns:xlink="http://www.w3.org/1999/xlink" xlink:type="simple"><person-group><name name-style="western"><surname>Döderlein</surname><given-names>L</given-names></name></person-group> (<year>1927</year>)<article-title> Indopacifische Euryalae.</article-title><source>Abhandlungen der Bayerischen Akademie der Wissenschaften </source><volume>31</volume>: <fpage>1</fpage>-<lpage>105</lpage>.</mixed-citation></ref><ref id="B20"><mixed-citation xmlns:xlink="http://www.w3.org/1999/xlink" xlink:type="simple"><person-group><name name-style="western"><surname>Okanishi</surname><given-names>M</given-names></name><name name-style="western"><surname>Fujita</surname><given-names>T</given-names></name></person-group> (<year>2009</year>)<article-title> A new species of <italic>Asteroschema</italic> (Echinodermata: Ophiuroidea: Asteroschematidae) from southwestern Japan.</article-title><source>Species Diversity </source><volume>14</volume>: <fpage>115</fpage>-<lpage>129</lpage>.</mixed-citation></ref><ref id="B4"><mixed-citation xmlns:xlink="http://www.w3.org/1999/xlink" xlink:type="simple"><person-group><name name-style="western"><surname>Döderlein</surname><given-names>L</given-names></name></person-group> (<year>1911</year>)<article-title> Beiträge zur Naturgeschichte Ostasiens. Über japanische und andere Euryalae</article-title>. <source>Abhandlungen der Bayerischen Akademie der Wissenschaften</source>, II. Suppl.-Bd. 5: <fpage>1</fpage>–<lpage>123</lpage>.</mixed-citation></ref><ref id="B6"><mixed-citation xmlns:xlink="http://www.w3.org/1999/xlink" xlink:type="simple"><person-group><name name-style="western"><surname>Döderlein</surname><given-names>L</given-names></name></person-group> (<year>1930</year>)<article-title> Die Ophiuroiden der deutschen Tiefsee-Expedition. 2. Euryalae</article-title>. <source>Deutsche Tiefsee-Expedition 1898–1899</source><volume>22</volume>: <fpage>347</fpage>–<lpage>396</lpage>.</mixed-citation></ref></ref-list></tp:taxon-treatment>
