# Supplementary material for: A new genus Squamophis of Asteroschematidae (Echinodermata, Ophiuroidea, Euryalida) from Australia
Source: Zookeys. 2011 Sep 16;(129):1–15. doi: 10.3897/zookeys.129.1202 (PMC3175144; doi:10.3897/zookeys.129.1202)
Supplement: XML Treatment for Squamophis [file zookeys.129.1202-treatment2.xml]

<!DOCTYPE tp:taxon-treatment
  PUBLIC "-//TaxonX//DTD Taxonomic Treatment Publishing DTD v0 20100105//EN" "tax-treatment-NSO.dtd">
<tp:taxon-treatment xmlns:tp="http://www.plazi.org/taxpub"><tp:treatment-meta><mixed-citation publication-type="journal"><person-group><name><surname>Okanishi</surname><given-names>Masanori</given-names></name><name><surname>O’Hara</surname><given-names>Timothy D.</given-names></name><name><surname>Fujita</surname><given-names>Toshihiko</given-names></name></person-group><article-title>A new genus <italic>Squamophis</italic> of Asteroschematidae (Echinodermata, Ophiuroidea, Euryalida) from Australia</article-title><source>Zookeys</source><day>16</day><month>9</month><year>2011</year><volume>2011</volume><issue>129</issue><fpage>1</fpage><lpage>15</lpage><pub-id pub-id-type="doi">10.3897/zookeys.129.1202</pub-id></mixed-citation></tp:treatment-meta><tp:nomenclature><label>Genus</label><tp:taxon-name>
                        <tp:taxon-name-part taxon-name-part-type="genus">Squamophis</tp:taxon-name-part>
                    <object-id xmlns:xlink="http://www.w3.org/1999/xlink" xlink:type="simple">urn:lsid:zoobank.org:act:7470C786-4911-4D0B-A2E7-2D58742A3E2F</object-id>
                    <object-id xmlns:xlink="http://www.w3.org/1999/xlink" xlink:type="simple">http://species-id.net/wiki/Squamophis</object-id>
                    </tp:taxon-name><tp:taxon-status xmlns:xlink="http://www.w3.org/1999/xlink" xlink:type="simple">gen. n.</tp:taxon-status></tp:nomenclature><tp:treatment-sec sec-type="Type species"><title>Type species:</title><p> <italic><tp:taxon-name>Asteroschema amamiense</tp:taxon-name></italic> Okanishi &amp; Fujita, 2009</p></tp:treatment-sec><tp:treatment-sec sec-type="Other included species"><title>Other included species:</title><p> <italic><tp:taxon-name>Squamophis albozosteres</tp:taxon-name></italic> sp. n.</p></tp:treatment-sec><tp:treatment-sec sec-type="Diagnosis"><title>Diagnosis.</title><p> Aboral periphery of the disc and aboral base of the arms covered completely by contiguous plate-shaped epidermal ossicles. Single-layered radial shields completely covered by epidermal ossicles. No ventral arm plates on middle to distal sections of the arms. Relative length of the longest arm spines the same length as the corresponding arm segment throughout the arms.</p></tp:treatment-sec><tp:treatment-sec sec-type="Etymology"><title>Etymology.</title><p> The generic name is a masculine noun in the subjective case, a compound of Latin, <italic>squama</italic> (prefix, meaning “scale”) referring to the plate-shaped epidermal ossicles on their body and the Greek <italic>ophis</italic> (masculine noun, meaning “snake”), referring to their snake-like arms.</p></tp:treatment-sec><tp:treatment-sec sec-type="Remarks"><title>Remarks.</title><p> (<xref ref-type="bibr" rid="B20">Okanishi and Fujita (2009</xref>, <xref ref-type="bibr" rid="B21">2011a</xref>) examined internal ossicles of many species of <italic><tp:taxon-name>Asteroschema</tp:taxon-name></italic> and revealed that <italic><tp:taxon-name>Asteroschema amamiense</tp:taxon-name></italic> differed in having both single-layered radial shields and contiguous plate-shaped epidermal ossicles, on the aboral periphery of the disc and the aboral base of the arms, that are similar in shape and arrangement to species of <italic><tp:taxon-name>Astrocharis</tp:taxon-name></italic>. Furthermore, a recent molecular phylogenetic analysis (<xref ref-type="bibr" rid="B23">Okanishi et al. in press</xref>), based on mitochondrial (16S) and nuclear ribosomal RNA genes (18S, 28S), also showed that <italic><tp:taxon-name>Squamophis albozosteres</tp:taxon-name></italic> sp. n. (as <italic><tp:taxon-name>Asteroschema</tp:taxon-name></italic> sp.) and <italic><tp:taxon-name>Astrocharis monospinosa</tp:taxon-name></italic> form a clade that was separated from the two other species of <italic><tp:taxon-name>Asteroschema</tp:taxon-name></italic> that were sequenced, <italic><tp:taxon-name>Asteroschema ajax</tp:taxon-name></italic> A. H. Clark, 1949 and <italic><tp:taxon-name>Asteroschema ferox</tp:taxon-name></italic> Koehler, 1904. This new species also had single-layered radial shields and contiguous plate-shaped epidermal ossicles. However, both <italic><tp:taxon-name>Asteroschema amamiense</tp:taxon-name></italic> and <italic><tp:taxon-name>Squamophis albozosteres</tp:taxon-name></italic> differed from <italic><tp:taxon-name>Astrocharis</tp:taxon-name></italic> species in having covered radial shields and relatively short arm spines that are only as long as the corresponding arm segment. This morphological and molecular phylogenetic evidence suggests to us that these two species should be distinguished at a generic level from the other species of <italic><tp:taxon-name>Asteroschema</tp:taxon-name></italic> and <italic><tp:taxon-name>Astrocharis</tp:taxon-name></italic>. Therefore, we describe a new genus <italic><tp:taxon-name>Squamophis</tp:taxon-name></italic> for these two species. The distinguishing characters for the new genus are given in <xref ref-type="table" rid="T1">Table 1</xref>.</p><p>The genus <italic><tp:taxon-name>Squamophis</tp:taxon-name></italic> currently comprises two species: <italic><tp:taxon-name>Squamophis amamiensis</tp:taxon-name></italic> (Okanishi &amp; Fujita, 2009) from south-western Japan, 167–168 m and <italic><tp:taxon-name>Squamophis albozosteres</tp:taxon-name></italic> sp. n. from north-western Australia, 95–108 m. <italic><tp:taxon-name>Asteroschema capense</tp:taxon-name></italic> Mortensen, 1925 and <italic><tp:taxon-name>Asteroschema igloo</tp:taxon-name></italic> Baker, 1980 may also be related to <italic><tp:taxon-name>Squamophis amamiensis</tp:taxon-name></italic>, based on the similarity of shapes and arrangement of epidermal ossicles (<xref ref-type="bibr" rid="B20">Okanishi and Fujita 2009</xref>). However, we have not examined the nature of radial shields on their type specimens and hence we refrain from transferring these two species to the new genus at this time.<!--PageBreak--></p></tp:treatment-sec><tp:treatment-sec><!--Section generated to contain objects referenced in tp:taxon-treatment.--><table-wrap id="T1" position="float" orientation="portrait"><label>Table 1.</label><caption><p>Tabular morphological key to the genera of the family <tp:taxon-name>Asteroschematidae</tp:taxon-name>.</p></caption><table><tbody><tr><th rowspan="1" colspan="1">Genus</th><th rowspan="1" colspan="1">Shape and arrangement of epidermal ossicles on aboral periphery of the disc and aboral basal portion of the arms</th><th rowspan="1" colspan="1">Radial shields</th><th rowspan="1" colspan="1">Ventral arm plate on middle to distal portion of the arms</th><th rowspan="1" colspan="1">Relative length of the longest arm spines to the corresponding arm segment</th></tr><tr><td rowspan="1" colspan="1"><italic><tp:taxon-name>Asteroschema</tp:taxon-name></italic> Örsted &amp; Lütken, 1856*</td><td rowspan="1" colspan="1">Cone-shaped and completely in contact, or granule-shaped and slightly in contact</td><td rowspan="1" colspan="1">Multi-layered, covered by epidermal ossicles</td><td rowspan="1" colspan="1">Absent</td><td rowspan="1" colspan="1">Two times longer</td></tr><tr><td rowspan="1" colspan="1"><italic><tp:taxon-name>Ophiocreas</tp:taxon-name></italic> Lyman, 1869</td><td rowspan="1" colspan="1">Granule-shaped, slightly in contact or separated, or no epidermal ossicles</td><td rowspan="1" colspan="1">Multi-layered, covered by epidermal ossicles or skin</td><td rowspan="1" colspan="1">Absent</td><td rowspan="1" colspan="1">Two times longer</td></tr><tr><td rowspan="1" colspan="1"><italic><tp:taxon-name>Astrobrachion</tp:taxon-name></italic> Döderlein, 1927</td><td rowspan="1" colspan="1">No epidermal ossicles</td><td rowspan="1" colspan="1">Multi-layered, covered by skin</td><td rowspan="1" colspan="1">Present</td><td rowspan="1" colspan="1">The same length</td></tr><tr><td rowspan="1" colspan="1"><italic><tp:taxon-name>Astrocharis</tp:taxon-name></italic> Koehler, 1904</td><td rowspan="1" colspan="1">Plate-shaped and completely in contact</td><td rowspan="1" colspan="1">Single-layered, naked</td><td rowspan="1" colspan="1">Absent</td><td rowspan="1" colspan="1">Two times longer</td></tr><tr><td rowspan="1" colspan="1"><italic><tp:taxon-name>Squamophis</tp:taxon-name></italic> gen. n.</td><td rowspan="1" colspan="1">Plate-shaped and completely in contact</td><td rowspan="1" colspan="1">Single-layered, covered by epidermal ossicles</td><td rowspan="1" colspan="1">Absent</td><td rowspan="1" colspan="1">The same length</td></tr></tbody></table><table-wrap-foot><fn><p>* Except <italic><tp:taxon-name>Astrocharis capense</tp:taxon-name></italic> and <italic><tp:taxon-name>Astrocharis igloo</tp:taxon-name></italic> which may be related to <italic><tp:taxon-name>Squamophis</tp:taxon-name></italic> gen. n. (see <xref ref-type="bibr" rid="B20">Okanishi and Fujita 2009</xref>, <xref ref-type="bibr" rid="B21">2011a</xref>).</p></fn></table-wrap-foot></table-wrap></tp:treatment-sec><ref-list><ref id="B20"><mixed-citation xmlns:xlink="http://www.w3.org/1999/xlink" xlink:type="simple"><person-group><name name-style="western"><surname>Okanishi</surname><given-names>M</given-names></name><name name-style="western"><surname>Fujita</surname><given-names>T</given-names></name></person-group> (<year>2009</year>)<article-title> A new species of <italic>Asteroschema</italic> (Echinodermata: Ophiuroidea: Asteroschematidae) from southwestern Japan.</article-title><source>Species Diversity </source><volume>14</volume>: <fpage>115</fpage>-<lpage>129</lpage>.</mixed-citation></ref><ref id="B21"><mixed-citation xmlns:xlink="http://www.w3.org/1999/xlink" xlink:type="simple"><person-group><name name-style="western"><surname>Okanishi</surname><given-names>M</given-names></name><name name-style="western"><surname>Fujita</surname><given-names>T</given-names></name></person-group> (<year>2011a</year>)<article-title> A taxonomic review of the genus <italic>Astrocharis</italic> Koehler (Echinodermata: Ophiuroidea: Asteroschematidae), with a description of a new species.</article-title><source>Zoological Science </source><volume>28</volume> (<issue>2</issue>): <fpage>148</fpage>-<lpage>157</lpage>. <ext-link ext-link-type="uri" xlink:href="http://dx.doi.org/10.2108/zsj.28.148" xlink:type="simple">doi: 10.2108/zsj.28.148</ext-link></mixed-citation></ref><ref id="B23"><mixed-citation xmlns:xlink="http://www.w3.org/1999/xlink" xlink:type="simple"><person-group><name name-style="western"><surname>Okanishi</surname><given-names>M</given-names></name><name name-style="western"><surname>O’Hara</surname><given-names>TD</given-names></name><name name-style="western"><surname>Fujita</surname><given-names>T</given-names></name></person-group> (<year>in press</year>) <article-title>Molecular phylogeny of the order Euryalida (Echinodermata: Ophiuroidea), based on mitochondrial and nuclear ribosomal genes</article-title>. <source>Molecular Phylogenetics and Evolution.</source></mixed-citation></ref></ref-list></tp:taxon-treatment>
