# Supplementary material for: A new genus Squamophis of Asteroschematidae (Echinodermata, Ophiuroidea, Euryalida) from Australia
Source: Zookeys. 2011 Sep 16;(129):1–15. doi: 10.3897/zookeys.129.1202 (PMC3175144; doi:10.3897/zookeys.129.1202)
Supplement: XML Treatment for Squamophis albozosteres [file zookeys.129.1202-treatment3.xml]

<!DOCTYPE tp:taxon-treatment
  PUBLIC "-//TaxonX//DTD Taxonomic Treatment Publishing DTD v0 20100105//EN" "tax-treatment-NSO.dtd">
<tp:taxon-treatment xmlns:tp="http://www.plazi.org/taxpub"><tp:treatment-meta><mixed-citation publication-type="journal"><person-group><name><surname>Okanishi</surname><given-names>Masanori</given-names></name><name><surname>O’Hara</surname><given-names>Timothy D.</given-names></name><name><surname>Fujita</surname><given-names>Toshihiko</given-names></name></person-group><article-title>A new genus <italic>Squamophis</italic> of Asteroschematidae (Echinodermata, Ophiuroidea, Euryalida) from Australia</article-title><source>Zookeys</source><day>16</day><month>9</month><year>2011</year><volume>2011</volume><issue>129</issue><fpage>1</fpage><lpage>15</lpage><pub-id pub-id-type="doi">10.3897/zookeys.129.1202</pub-id></mixed-citation></tp:treatment-meta><tp:nomenclature><tp:taxon-name>
                                    <tp:taxon-name-part taxon-name-part-type="genus">Squamophis</tp:taxon-name-part>
                                    <tp:taxon-name-part taxon-name-part-type="species">albozosteres</tp:taxon-name-part>
                    <object-id xmlns:xlink="http://www.w3.org/1999/xlink" xlink:type="simple">urn:lsid:zoobank.org:act:9D85F117-BE04-4BF6-A03A-68636966B737</object-id>
                    <object-id xmlns:xlink="http://www.w3.org/1999/xlink" xlink:type="simple">http://species-id.net/wiki/Squamophis_albozosteres</object-id>
                    </tp:taxon-name><tp:taxon-status xmlns:xlink="http://www.w3.org/1999/xlink" xlink:type="simple">sp. n.</tp:taxon-status><xref ref-type="fig" rid="F1">Figs 1B</xref><xref ref-type="fig" rid="F3">3</xref><xref ref-type="fig" rid="F4"/><xref ref-type="fig" rid="F5"/><xref ref-type="fig" rid="F6"/><xref ref-type="fig" rid="F7">7</xref></tp:nomenclature><tp:treatment-sec sec-type="Type materials"><title>Type materials.</title><p>MV F 162657, holotype, stn SS05/2007 116, off Broome, northwestern Australia, <named-content xmlns:xlink="http://www.w3.org/1999/xlink" content-type="dwc:verbatimCoordinates" xlink:type="simple">16°45.09'S, 121°02.48'E</named-content> – <named-content xmlns:xlink="http://www.w3.org/1999/xlink" content-type="dwc:verbatimCoordinates" xlink:type="simple">16°44.36'S, 121°02.12'E</named-content>, 100–108 m, rocky bottom, 23.3 °C, 30 Jun 2007, epibenthic sled. MV F162658, two paratypes, stn SS05/2007 188, off Ashmore Reef, northwestern Australia, <named-content xmlns:xlink="http://www.w3.org/1999/xlink" content-type="dwc:verbatimCoordinates" xlink:type="simple">12°26.42'S, 123°36.03'E</named-content> – <named-content xmlns:xlink="http://www.w3.org/1999/xlink" content-type="dwc:verbatimCoordinates" xlink:type="simple">12°26.58'S, 123°36.35'E</named-content>, 95–96 m, rocky bottom, 24,8 °C, 7 Jul 2007, benthic dredge (<xref ref-type="fig" rid="F2">Fig. 2</xref>).</p></tp:treatment-sec><tp:treatment-sec sec-type="Diagnosis"><title>Diagnosis.</title><p>Epidermal ossicles conspicuous white, slightly domed and round plate-shaped, irregularly placed on aboral side of disc and forming two transverse bands on aboral and lateral sides of each arm segment. Rest of the aboral surface uniformly brown except light purple near the tips of arms and finally without color at the tip.</p></tp:treatment-sec><tp:treatment-sec sec-type="Description of holotype"><title>Description of holotype.</title><p>MV F162657: disc diameter 3.4 mm, arm length approximately 50 mm (<xref ref-type="fig" rid="F3">Fig. 3</xref>).</p><p><italic>Disc.</italic> Disc five-lobed with slightly notched interradial edges: lacking evidence of fission (<xref ref-type="fig" rid="F3">Figs 3</xref>, <xref ref-type="fig" rid="F4">4A</xref>). Aboral surface almost flat, but radial shields and their surrounds slightly tumid, covered by white, slightly domed and round plate-shaped epidermal ossicles and brown, flat and polygonal plate-shaped epidermal ossicles (<xref ref-type="fig" rid="F4">Fig. 4A–C</xref>). Epidermal ossicles covered by a thin skin. White epidermal ossicles forming transverse rows at the aboral disc (<xref ref-type="fig" rid="F4">Fig. 4A</xref>), almost uniform in size on aboral disc, 70–120 µm long, approximately 100 µm thick. Brown epidermal ossicles obscured by skin and cannot observed externally (<xref ref-type="fig" rid="F4">Fig. 4A–C</xref>); relatively large near the periphery, 150–250 µm long, approximately 50 µm thick, and relatively small at the disc center, 100–150 µm long, approximately 50 µm thick. Radial shields completely covered by epidermal ossicles, oblong, approximately 1.2 mm long and 0.6 mm wide, not reaching the center of the disc.</p><fig id="F2" position="float" orientation="portrait"><label>Figure 2.</label><caption><p>Collected sites of <italic><tp:taxon-name>Squamophis albozosteres</tp:taxon-name></italic> sp. n. Northern solid circle is for Ashmore Reef and southern one is off Broome.</p></caption><graphic xmlns:xlink="http://www.w3.org/1999/xlink" xlink:href="ZooKeys-129-001-g002.jpg" position="float" orientation="portrait" xlink:type="simple"/></fig><fig id="F3" position="float" orientation="portrait"><label>Figure 3.</label><caption><p><italic><tp:taxon-name>Squamophis albozosteres</tp:taxon-name></italic> sp. n., holotype (MV F162657). <bold>A</bold> aboral view <bold>B</bold> oral view. Arrows indicate the arm of another ophiuroid gripped by <italic><tp:taxon-name>Squamophis albozosteres</tp:taxon-name></italic>.</p></caption><graphic xmlns:xlink="http://www.w3.org/1999/xlink" xlink:href="ZooKeys-129-001-g003.jpg" position="float" orientation="portrait" xlink:type="simple"/></fig><p><!--PageBreak-->Oral surface of disc entirely covered by only white, flat and polygonal plate-shaped epidermal ossicles, 50–100 µm long and approximately 50 µm thick (<xref ref-type="fig" rid="F4">Fig. 4D–G</xref>). Four to five triangular teeth forming a vertical row on dental plate. Domed granule-shaped oral papillae lying on either side of jaw (<xref ref-type="fig" rid="F4">Fig. 4F</xref>).</p><p>Lateral interradial surface of disc nearly vertical, covered by epidermal ossicles similar to those on oral surface (<xref ref-type="fig" rid="F4">Fig. 4H</xref>). Two genital slits (0.6 mm long and 0.3 mm wide) present in each interradius. No distinct ossicles suggesting existence of madreporites or oral plates observed on any oral interradius, and only epidermal ossicles covered these surfaces (<xref ref-type="fig" rid="F4">Fig. 4H</xref>).<!--PageBreak--><!--PageBreak--></p><p><italic>Arms.</italic> Arms simple, five in number, no abrupt change in width near the arm base (<xref ref-type="fig" rid="F3">Fig. 3</xref>). The basal portion of the arm 1.4 mm wide and 1.5 mm high, with an arched aboral surface and flattened oral surface. Arms tapering gradually toward the arm tip (<xref ref-type="fig" rid="F3">Figs 3</xref>, <xref ref-type="fig" rid="F5">5A, D, G</xref>).</p><fig id="F4" position="float" orientation="portrait"><label>Figure 4.</label><caption><p><italic><tp:taxon-name>Squamophis albozosteres</tp:taxon-name></italic> sp. n., holotype (MV F162657). <bold>A</bold> aboral disc and basal portion of the arms <bold>B</bold> periphery of the disc and basal portion of the arm <bold>C</bold> aboral central disc <bold>D</bold> oral disc <bold>E</bold> oral central disc <bold>F</bold> jaws <bold>G</bold> oral periphery of the disc <bold>H</bold> lateral interradius of the disc. Abbreviations: GS - genital slit; O - oral papillae; T - teeth; Ten - Tentacles.</p></caption><graphic xmlns:xlink="http://www.w3.org/1999/xlink" xlink:href="ZooKeys-129-001-g004.jpg" position="float" orientation="portrait" xlink:type="simple"/></fig><fig id="F5" position="float" orientation="portrait"><label>Figure 5.</label><caption><p><italic><tp:taxon-name>Squamophis albozosteres</tp:taxon-name></italic> sp. n., holotype (MV F162657). <bold>A, B</bold> aboral basal portion of the arm <bold>C</bold> oral basal portion of the arm <bold>D</bold> aboral middle portion of the arm, each arrow head indicates a row of white ossicles <bold>E</bold> oral middle portion of the arm <bold>F</bold> lateral middle portion of the arm, each arrow head indicates a row of white ossicles <bold>G</bold> oral distal portion of the arm <bold>H</bold> lateral distal portion of the arm. Abbreviations: - AS arm spine; LAP - lateral arm plate; Ten - tentacles.</p></caption><graphic xmlns:xlink="http://www.w3.org/1999/xlink" xlink:href="ZooKeys-129-001-g005.jpg" position="float" orientation="portrait" xlink:type="simple"/></fig><p>The aboral and lateral surface of the base of arms completely covered by white epidermal ossicles, 150–300 µm long, approximately 60 µm thick, and brown epidermal ossicles, 100–300 µm long, approximately 50 µm thick (<xref ref-type="fig" rid="F5">Fig. 5A, B</xref>), similar to those on aboral periphery of disc. Epidermal ossicles on basal portion of arms covered by thin skin. Brown epidermal ossicles obscured by skin, similar to those on aboral surface of disc. Oral surface of the base of arm covered by white epidermal ossicles, 50–100 µm long, approximately 50 µm thick, similar to those on oral surface of disc (<xref ref-type="fig" rid="F5">Fig. 5C</xref>). From basal to middle portion of the arms, the size of plate-shaped epidermal ossicles decreasing on both the aboral and lateral surfaces (<xref ref-type="fig" rid="F5">Fig. 5D, F</xref>), the white domed ones to 100–200 µm and the brown polygonal ones to 100–150 µm. Brown polygonal ones on oral surface decreasing to 50 µm (<xref ref-type="fig" rid="F5">Fig. 5E</xref>). The distal sections of arms covered by scattered granule-shaped epidermal ossicles of 30 µm, finally disappearing near arm tip (<xref ref-type="fig" rid="F5">Fig. 5G, H</xref>).</p><p>First to third tentacle pores lacking arm spines; 4th and more distal pores with one arm spine. Arm spines on basal one-third of arm ovoid, minute, approximately one-third to one-half the length of corresponding arm segment (<xref ref-type="fig" rid="F5">Fig. 5C</xref>). Arm spines in middle one-third of arm the same length as corresponding arm segment, bearing fine thorns at their apex (<xref ref-type="fig" rid="F5">Fig. 5E, F</xref>). Arm spines on distal one-third of arm hook-shaped with conspicuous lateral secondary teeth along inner edge (<xref ref-type="fig" rid="F5">Fig. 5G, H</xref>). Length of hook-shaped arm spines gradually decreasing to two-thirds of the corresponding arm segment on distal third of arm, and number of secondary teeth decreasing from two to one. All tentacles pores lacking a sheath around the cylindrical, narrow tube feet (<xref ref-type="fig" rid="F4">Figs 4E</xref>, <xref ref-type="fig" rid="F5">5G</xref>).</p><p>Lateral and ventral arm plates completely concealed by epidermal ossicles over basal to middle portion of arms, but lateral arm plates visible in distal portion of arms (<xref ref-type="fig" rid="F5">Fig. 5G</xref>).</p><p><italic>Color</italic>.Aboral surface of disc brown, with white spots highlighting the domed epidermal ossicles. Pigmentation on aboral distal portion of arms lighter and appearing purple, finally disappearing at the tip (<xref ref-type="fig" rid="F5">Fig. 5H</xref>). Oral side entirely white (<xref ref-type="fig" rid="F5">Fig. 3</xref>).</p></tp:treatment-sec><tp:treatment-sec sec-type="Ossicle morphology of one paratype"><title>Ossicle morphology of one paratype.</title><p>MVF162658: Disc diameter 5.3 mm, arm length at least 200 mm.</p><p>Flat and polygonal plate-shaped epidermal ossicles at aboral periphery of disc, approximately 236 µm long and 43 µm thick (<xref ref-type="fig" rid="F6">Fig. 6A, B</xref>), the white, round and domed plate-shaped epidermal ossicles approximately 136 µm long and 40 µm thick (<xref ref-type="fig" rid="F6">Fig. 6C, D</xref>). On aboral surface at base of arm, domed ossicles slightly oblong, approximately 226 µm long and 34 µm thick (<xref ref-type="fig" rid="F6">Fig. 6E, F</xref>), whereas the other ossicles flat and round, granule-shaped, 64 µm long and 20 µm thick (<xref ref-type="fig" rid="F6">Fig. 6G, H</xref>).</p><fig id="F6" position="float" orientation="portrait"><label>Figure 6. A–K</label><caption><p> <italic><tp:taxon-name>Squamophis albozosteres</tp:taxon-name></italic> sp. n., paratype(MV F162658). SEM photographs of internal ossicles. <bold>A, B</bold> polygonal plate-shaped epidermal ossicles at the aboral periphery of the disc, external (<bold>A</bold>) and lateral (<bold>B</bold>) views <bold>C, D</bold> domed plate-shaped epidermal ossicles at the periphery of the disc, external (<bold>C</bold>) and lateral (<bold>D</bold>) views <bold>E, F</bold> domed plate-shaped epidermal ossicles on the aboral middle portion of the arm, external (<bold>E</bold>) and lateral (<bold>F</bold>) views <bold>G, H</bold> granule-shaped epidermal ossicles on the oral middle portion of the arm, external (<bold>G</bold>) and lateral (<bold>H</bold>) views <bold>I–K</bold> arm spines from basal (<bold>I</bold>), middle (<bold>J</bold>) and distal (<bold>K</bold>) portion of the arm. Arrows indicate the orientation (<bold>B, D, F, H</bold>): ext - external side; int - internal side.</p></caption><graphic xmlns:xlink="http://www.w3.org/1999/xlink" xlink:href="ZooKeys-129-001-g006.jpg" position="float" orientation="portrait" xlink:type="simple"/></fig><p>The radial shields flat and oblong, single-layered, approximately 1.15 mm in length and 0.57 mm in width (<xref ref-type="fig" rid="F1">Fig. 1B</xref>).</p><p><!--PageBreak--><!--PageBreak-->Arm spines on basal one-third of arm ovoid (<xref ref-type="fig" rid="F6">Fig. 6I</xref>), in middle cylindrical, bearing fine thorns at tip (<xref ref-type="fig" rid="F6">Fig. 6J</xref>), and distally, they hook shaped with conspicuous secondary teeth along inner edge (<xref ref-type="fig" rid="F6">Fig. 6K</xref>). Number of secondary teeth decreasing gradually to one along distal quarter of arm<!--PageBreak-->.</p><p>Each lateral arm plate associated with one arm spine and has separate muscle and nerve openings (<xref ref-type="bibr" rid="B13">Martynov 2010</xref>) (<xref ref-type="fig" rid="F7">Fig. 7A</xref>). Oral side of each arm vertebra with a longitudinal groove along midline, no oral bridge (<xref ref-type="bibr" rid="B23">Okanishi et al. in press</xref>) formed to surround the radial water vessel and nerve (<xref ref-type="fig" rid="F7">Fig. 7B, C</xref>).</p><fig id="F7" position="float" orientation="portrait"><label>Figure 7.</label><caption><p><italic><tp:taxon-name>Squamophis albozosteres</tp:taxon-name></italic> sp. n., paratype(MV F162658). SEM photographs of internal ossicles. <bold>A</bold> lateral arm plate from middle portion of the arm <bold>B, C</bold> vertebrae from middle (<bold>B</bold>) and distal (<bold>C</bold>) portion of the arm, oral views. Abbreviations: MO - muscle opening; NO - nerve opening.</p></caption><graphic xmlns:xlink="http://www.w3.org/1999/xlink" xlink:href="ZooKeys-129-001-g007.jpg" position="float" orientation="portrait" xlink:type="simple"/></fig></tp:treatment-sec><tp:treatment-sec sec-type="Variation"><title>Variation.</title><p> Although only three specimens have been collected, some morphological variation was observed. The smaller holotype (3.4 mm in disc diameter) has no abrupt reduction in arm thickness, but the basal portion of the arm on the two larger paratypes (5.3 mm and 5.6 mm in disc diameter) are slightly widened. The difference between the three specimens may be due to a difference in their sexual maturity or reproductive state similar to the congener, <italic><tp:taxon-name>Squamophis amamiensis</tp:taxon-name></italic> (<xref ref-type="bibr" rid="B20">Okanishi and Fujita 2009</xref>).</p></tp:treatment-sec><tp:treatment-sec sec-type="Distribution"><title>Distribution.</title><p>North-western Australia; 95–108 m. Type locality: off Broome, 100–108 m (<xref ref-type="fig" rid="F2">Fig. 2</xref>).</p></tp:treatment-sec><tp:treatment-sec sec-type="Etymology"><title>Etymology.</title><p> The specific name is a masculine noun in apposition formed as a compound of Latin words, <italic>albus</italic> (adjective, meaning “whitish”) and a plural form of <italic>zoster</italic> (masculine noun, meaning “ring”), referring to the rings of white plate-shaped dermal ossicles of arms.</p></tp:treatment-sec><tp:treatment-sec sec-type="Remarks"><title>Remarks.</title><p> <italic><tp:taxon-name>Squamophis albozosteres</tp:taxon-name></italic> sp. n. and its congener, <italic><tp:taxon-name>Squamophis amamiensis</tp:taxon-name></italic>, are similar to each other, however, they can be distinguished by the morphology of the epidermal ossicles on the aboral body and by pigmentation. <italic><tp:taxon-name>Squamophis albozosteres</tp:taxon-name></italic> has conspicuously white, domed and plate-shaped epidermal ossicles on the aboral side of the disc and basal to middle portion of the arms, forming two transverse rows on the lateral and aboral surfaces of each arm segments (<xref ref-type="fig" rid="F5">Fig. 5F</xref>). Whereas <italic><tp:taxon-name>Squamophis amamiensis</tp:taxon-name></italic> has only uniform coloured, flattened and plate-shaped epidermal ossicles on the corresponding surfaces. The aboral body surface of <italic><tp:taxon-name>Squamophis albozosteres</tp:taxon-name></italic> is basically brown with white spots and the tips of the arms are light purple, finally with no color, but that of <italic><tp:taxon-name>Squamophis amamiensis</tp:taxon-name></italic> is uniformly orange or pinkish brown (<xref ref-type="bibr" rid="B20">Okanishi and Fujita 2009</xref>).</p></tp:treatment-sec><tp:treatment-sec><!--Section generated to contain objects referenced in tp:taxon-treatment.--><fig id="F1" position="float" orientation="portrait"><label>Figure 1.</label><caption><p>SEM photographs of radial shields of <italic><tp:taxon-name>Asteroschema tubiferum</tp:taxon-name></italic> (NSMT E-2110) (<bold>A</bold>) and <italic><tp:taxon-name>Squamophis albozosteres</tp:taxon-name></italic> sp. n., paratype(MV F-162658) (<bold>B</bold>). <bold>A</bold> multi-layered radial shield <bold>B</bold> single-layered radial shields. The left side of the images are towards the center of the disc and the right side towards the disc margin.</p></caption><graphic xmlns:xlink="http://www.w3.org/1999/xlink" xlink:href="ZooKeys-129-001-g001.jpg" position="float" orientation="portrait" xlink:type="simple"/></fig></tp:treatment-sec><ref-list><ref id="B13"><mixed-citation xmlns:xlink="http://www.w3.org/1999/xlink" xlink:type="simple"><person-group><name name-style="western"><surname>Martynov</surname><given-names>A</given-names></name></person-group> (<year>2010</year>)<article-title> Reassessment of the classification of the Ophiuroidea (Echinodermata), based on morphological characters. I. General character evaluation and delineation of the families Ophiomyxidae and Ophiacanthidae.</article-title><source>Zootaxa </source><volume>2697</volume>: <fpage>1</fpage>-<lpage>154</lpage>.</mixed-citation></ref><ref id="B23"><mixed-citation xmlns:xlink="http://www.w3.org/1999/xlink" xlink:type="simple"><person-group><name name-style="western"><surname>Okanishi</surname><given-names>M</given-names></name><name name-style="western"><surname>O’Hara</surname><given-names>TD</given-names></name><name name-style="western"><surname>Fujita</surname><given-names>T</given-names></name></person-group> (<year>in press</year>) <article-title>Molecular phylogeny of the order Euryalida (Echinodermata: Ophiuroidea), based on mitochondrial and nuclear ribosomal genes</article-title>. <source>Molecular Phylogenetics and Evolution.</source></mixed-citation></ref><ref id="B20"><mixed-citation xmlns:xlink="http://www.w3.org/1999/xlink" xlink:type="simple"><person-group><name name-style="western"><surname>Okanishi</surname><given-names>M</given-names></name><name name-style="western"><surname>Fujita</surname><given-names>T</given-names></name></person-group> (<year>2009</year>)<article-title> A new species of <italic>Asteroschema</italic> (Echinodermata: Ophiuroidea: Asteroschematidae) from southwestern Japan.</article-title><source>Species Diversity </source><volume>14</volume>: <fpage>115</fpage>-<lpage>129</lpage>.</mixed-citation></ref></ref-list></tp:taxon-treatment>
